# Supplementary material for: Ketogenic Diet Combined with Moderate Aerobic Exercise Training Ameliorates White Adipose Tissue Mass, Serum Biomarkers, and Hepatic Lipid Metabolism in High-Fat Diet-Induced Obese Mice
Source: Nutrients. 2023 Jan 3;15(1):251. doi: 10.3390/nu15010251 (PMC9823610; doi:10.3390/nu15010251)
Supplement: Supplementary file 1 [file nutrients-15-00251-s001.zip]

Archive with 1 entries (1 files):
- nutrients-2108619-supplementary.docx
